# Supplementary material for: Single-cell RNA sequencing reveals a fibroblast gene signature that promotes T-cell infiltration in muscle-invasive bladder cancer
Source: Commun Biol. 2025 May 3;8:696. doi: 10.1038/s42003-025-08094-9 (PMC12049545; doi:10.1038/s42003-025-08094-9)
Supplement: Supplementary file 3 — Supplementary data 1 [file 42003_2025_8094_MOESM3_ESM.xlsx]

## Sheet: Raw data
Figure S5. Apoptosis-12h
	cells/Single Cells/Q1: APC-A- , PerCP-A+ | Freq. of Parent	cells/Single Cells/Q2: APC-A+ , PerCP-A+ | Freq. of Parent	cells/Single Cells/Q3: APC-A+ , PerCP-A- | Freq. of Parent	cells/Single Cells/Q4: APC-A- , PerCP-A- | Freq. of Parent
A01 --.fcs	0 %	0 %	0 %	100 %
A02 APC.fcs	0 %	0 %	39.9 %	60.1 %
A03 AAD.fcs	40.9 %	0 %	0 %	59.1 %
A04 Mock1-1.fcs	0.13 %	0.68 %	0.81 %	98.4 %
A05 Mock2-1.fcs	0.14 %	0.63 %	0.90 %	98.3 %
A06 Mock3-1.fcs	0.097 %	0.72 %	0.50 %	98.7 %
A07 CXCL12-1-1.fcs	0.22 %	0.73 %	0.57 %	98.5 %
A08 CXCL12-2-1.fcs	0.22 %	1.01 %	0.71 %	98.1 %
A09 CXCL12-3-1.fcs	0.19 %	0.63 %	0.56 %	98.6 %
A10 AMD3100-1-1.fcs	0.26 %	0.61 %	0.63 %	98.5 %
A11 AMD3100-2-1.fcs	0.19 %	0.69 %	0.77 %	98.4 %
A12 AMD3100-3-1.fcs	0.18 %	0.69 %	0.62 %	98.5 %
B04 Mock1-2.fcs	0.13 %	0.74 %	0.71 %	98.4 %
B05 Mock2-2.fcs	0.17 %	0.83 %	0.71 %	98.3 %
B06 Mock3-2.fcs	0.19 %	0.64 %	0.66 %	98.5 %
B07 CXCL12-1-2.fcs	0.16 %	0.85 %	0.59 %	98.4 %
B08 CXCL12-2-2.fcs	0.14 %	1.12 %	0.78 %	98.0 %
B09 CXCL12-3-2.fcs	0.16 %	0.84 %	0.53 %	98.5 %
B10 AMD3100-1-2.fcs	0.19 %	0.81 %	0.67 %	98.3 %
B11 AMD3100-2-2.fcs	0.22 %	0.64 %	0.63 %	98.5 %
B12 AMD3100-3-2.fcs	0.11 %	0.78 %	0.55 %	98.6 %
C04 Mock1-3.fcs	0.13 %	0.65 %	0.91 %	98.3 %
C05 Mock2-3.fcs	0.28 %	0.78 %	0.56 %	98.4 %
C06 Mock3-3.fcs	0.095 %	0.62 %	0.59 %	98.7 %
C07 CXCL12-1-3.fcs	0.17 %	0.84 %	0.59 %	98.4 %
C08 CXCL12-2-3.fcs	0.14 %	1.07 %	0.63 %	98.2 %
C09 CXCL12-3-3.fcs	0.15 %	0.84 %	0.75 %	98.3 %
C10 AMD3100-1-3.fcs	0.18 %	0.65 %	0.54 %	98.6 %
C11 AMD3100-2-3.fcs	0.13 %	0.65 %	0.48 %	98.7 %
C12 AMD3100-3-3.fcs	0.12 %	0.67 %	0.61 %	98.6 %
D01 CXCL12+AMD3100-1-1.fcs	0.18 %	0.74 %	0.67 %	98.4 %
D02 CXCL12+AMD3100-2-1.fcs	0.19 %	0.72 %	0.48 %	98.6 %
D03 CXCL12+AMD3100-3-1.fcs	0.11 %	0.80 %	0.47 %	98.6 %
E01 CXCL12+AMD3100-1-2.fcs	0.18 %	0.77 %	0.70 %	98.4 %
E02 CXCL12+AMD3100-2-2.fcs	0.10 %	0.75 %	0.59 %	98.6 %
E03 CXCL12+AMD3100-3-2.fcs	0.12 %	0.43 %	0.55 %	98.9 %
F01 CXCL12+AMD3100-1-3.fcs	0.19 %	0.71 %	0.53 %	98.6 %
F02 CXCL12+AMD3100-2-3.fcs	0.17 %	1.01 %	0.70 %	98.1 %
F03 CXCL12+AMD3100-3-3.fcs	0.15 %	0.85 %	0.43 %	98.6 %
Figure S5. Apoptosis-24h
	cells/Single Cells/Q1: APC-A- , PerCP-A+ | Freq. of Parent	cells/Single Cells/Q2: APC-A+ , PerCP-A+ | Freq. of Parent	cells/Single Cells/Q3: APC-A+ , PerCP-A- | Freq. of Parent	cells/Single Cells/Q4: APC-A- , PerCP-A- | Freq. of Parent
A01 --.fcs	0 %	0 %	0 %	100 %
A02 APC.fcs	0 %	0 %	41.3 %	58.7 %
A03 AAD.fcs	42.8 %	0 %	0 %	57.2 %
A04 Mock1-1.fcs	0.11 %	0.43 %	0.45 %	99.0 %
A05 Mock2-1.fcs	0.16 %	0.60 %	0.47 %	98.8 %
A06 Mock3-1.fcs	0.051 %	0.50 %	0.47 %	99.0 %
A07 CXCL12-1-1.fcs	0.22 %	0.38 %	0.62 %	98.8 %
A08 CXCL12-2-1.fcs	0.14 %	0.52 %	0.57 %	98.8 %
A09 CXCL12-3-1.fcs	0.089 %	0.55 %	0.32 %	99.0 %
A10 AMD3100-1-1.fcs	0.17 %	0.51 %	0.58 %	98.7 %
A11 AMD3100-2-1.fcs	0.12 %	0.52 %	0.66 %	98.7 %
A12 AMD3100-3-1.fcs	0.27 %	0.53 %	0.39 %	98.8 %
B04 Mock1-2.fcs	0.15 %	0.44 %	0.40 %	99.0 %
B05 Mock2-2.fcs	0.085 %	0.58 %	0.57 %	98.8 %
B06 Mock3-2.fcs	0.074 %	0.53 %	0.53 %	98.9 %
B07 CXCL12-1-2.fcs	0.23 %	0.59 %	0.62 %	98.6 %
B08 CXCL12-2-2.fcs	0.12 %	0.46 %	0.43 %	99.0 %
B09 CXCL12-3-2.fcs	0.15 %	0.74 %	0.49 %	98.6 %
B10 AMD3100-1-2.fcs	0.16 %	0.53 %	0.61 %	98.7 %
B11 AMD3100-2-2.fcs	0.19 %	0.45 %	0.63 %	98.7 %
B12 AMD3100-3-2.fcs	0.24 %	0.55 %	0.65 %	98.6 %
C04 Mock1-3.fcs	0.097 %	0.40 %	0.52 %	99.0 %
C05 Mock2-3.fcs	0.097 %	0.57 %	0.39 %	98.9 %
C06 Mock3-3.fcs	0.13 %	0.63 %	0.66 %	98.6 %
C07 CXCL12-1-3.fcs	0.062 %	0.47 %	0.62 %	98.8 %
C08 CXCL12-2-3.fcs	0.17 %	0.63 %	0.68 %	98.5 %
C09 CXCL12-3-3.fcs	0.19 %	0.40 %	0.54 %	98.9 %
C10 AMD3100-1-3.fcs	0.12 %	0.73 %	0.65 %	98.5 %
C11 AMD3100-2-3.fcs	0.16 %	0.59 %	0.63 %	98.6 %
C12 AMD3100-3-3.fcs	0.17 %	0.70 %	0.56 %	98.6 %
D01 CXCL12+AMD3100-1-1.fcs	0.12 %	0.69 %	0.43 %	98.8 %
D02 CXCL12+AMD3100-2-1.fcs	0.16 %	0.68 %	0.53 %	98.6 %
D03 CXCL12+AMD3100-3-1.fcs	0.20 %	0.56 %	0.49 %	98.7 %
E01 CXCL12+AMD3100-1-2.fcs	0.16 %	0.75 %	0.43 %	98.7 %
E02 CXCL12+AMD3100-2-2.fcs	0.15 %	0.73 %	0.48 %	98.6 %
E03 CXCL12+AMD3100-3-2.fcs	0.27 %	0.78 %	0.51 %	98.4 %
F01 CXCL12+AMD3100-1-3.fcs	0.25 %	0.49 %	0.50 %	98.8 %
F02 CXCL12+AMD3100-2-3.fcs	0.18 %	0.75 %	0.46 %	98.6 %
F03 CXCL12+AMD3100-3-3.fcs	0.18 %	0.59 %	0.44 %	98.8 %
Figure S5. Apoptosis-48h
	cells/Single Cells/Q1: APC-A- , PerCP-A+ | Freq. of Parent	cells/Single Cells/Q2: APC-A+ , PerCP-A+ | Freq. of Parent	cells/Single Cells/Q3: APC-A+ , PerCP-A- | Freq. of Parent	cells/Single Cells/Q4: APC-A- , PerCP-A- | Freq. of Parent
A01 Mock1-1.fcs	0.41 %	0.75 %	0.42 %	98.8 %
A02 Mock2-1.fcs	0.45 %	1.05 %	1.04 %	97.8 %
A03 Mock3-1.fcs	0.40 %	0.68 %	0.74 %	98.5 %
A04 CXCL12-1-1.fcs	0.52 %	1.22 %	1.17 %	97.2 %
A05 CXCL12-2-1.fcs	0.54 %	1.04 %	0.87 %	97.9 %
A06 CXCL12-3-1.fcs	1.02 %	1.31 %	1.23 %	96.7 %
A07 AMD3100-1-1.fcs	0.62 %	0.71 %	1.16 %	98.0 %
A08 AMD3100-2-1.fcs	1.12 %	1.24 %	1.56 %	96.4 %
A09 AMD3100-3-1.fcs	1.53 %	1.26 %	1.19 %	96.4 %
A10 CXCL12+AMD3100-1-1.fcs	1.88 %	0.99 %	1.54 %	96.2 %
A11 CXCL12+AMD3100-2-1.fcs	1.69 %	1.06 %	1.82 %	95.9 %
A12 CXCL12+AMD3100-3-1.fcs	2.29 %	1.22 %	1.22 %	95.3 %
B01 Mock1-2.fcs	0.51 %	0.93 %	0.42 %	98.1 %
B02 Mock2-2.fcs	0.53 %	0.83 %	0.90 %	97.7 %
B03 Mock3-2.fcs	0.34 %	0.96 %	0.87 %	97.8 %
B04 CXCL12-1-2.fcs	0.92 %	1.10 %	0.71 %	97.3 %
B05 CXCL12-2-2.fcs	0.68 %	0.98 %	0.92 %	97.4 %
B06 CXCL12-3-2.fcs	1.10 %	1.31 %	1.08 %	96.5 %
B07 AMD3100-1-2.fcs	0.53 %	1.06 %	1.22 %	97.2 %
B08 AMD3100-2-2.fcs	1.20 %	1.77 %	1.73 %	95.3 %
B09 AMD3100-3-2.fcs	1.82 %	1.50 %	1.14 %	95.5 %
B10 CXCL12+AMD3100-1-2.fcs	1.88 %	0.98 %	1.66 %	95.5 %
B11 CXCL12+AMD3100-2-2.fcs	1.61 %	1.39 %	1.55 %	95.4 %
B12 CXCL12+AMD3100-3-2.fcs	2.18 %	1.29 %	1.37 %	95.2 %
C01 Mock1-3.fcs	0.39 %	0.72 %	0.35 %	98.5 %
C02 Mock2-3.fcs	0.61 %	0.97 %	0.90 %	97.5 %
C03 Mock3-3.fcs	0.41 %	0.82 %	0.88 %	97.9 %
C04 CXCL12-1-3.fcs	0.90 %	0.89 %	0.89 %	97.3 %
C05 CXCL12-2-3.fcs	0.71 %	1.15 %	0.86 %	97.3 %
C06 CXCL12-3-3.fcs	1.07 %	1.44 %	1.25 %	96.2 %
C07 AMD3100-1-3.fcs	0.65 %	0.95 %	1.44 %	97.0 %
C08 AMD3100-2-3.fcs	1.62 %	1.53 %	2.07 %	94.8 %
C09 AMD3100-3-3.fcs	1.49 %	1.15 %	0.85 %	96.5 %
C10 CXCL12+AMD3100-1-3.fcs	2.26 %	1.01 %	1.29 %	95.4 %
C11 CXCL12+AMD3100-2-3.fcs	1.98 %	1.47 %	1.96 %	94.6 %
C12 CXCL12+AMD3100-3-3.fcs	2.55 %	1.33 %	1.25 %	94.9 %
H10 --.fcs	0 %	0 %	0 %	100 %
H11 APC.fcs	0 %	0 %	45.5 %	54.5 %
H12 AAD.fcs	50.2 %	0 %	0 %	49.8 %
Figure S5. Cell cycle-12h
	cells/Single Cells/Cell Cycle | RMSD	cells/Single Cells/Cell Cycle | %G1	cells/Single Cells/Cell Cycle | %S	cells/Single Cells/Cell Cycle | %G2	cells/Single Cells/Cell Cycle | G1 CV	cells/Single Cells/Cell Cycle | G2 CV
A01 Mock1-1.fcs	1.61	51.3	33.8	12.9	5.99	7.7
A02 Mock2-1.fcs	1.41	52.9	36.6	6.89	6.12	5.79
A03 Mock3-1.fcs	1.42	58.5	27.2	12	7.09	7.34
A04 CXCL12-1-1.fcs	1.39	55.1	31.5	11.4	6.15	7.74
A05 CXCL12-2-1.fcs	1.41	55.2	28.7	14	5.9	7.3
A06 CXCL12-3-1.fcs	1.48	52.7	33.1	11	5.31	6.93
A07 AMD3100-1-1.fcs	1.57	55	27.2	14.7	6.75	7.51
A08 AMD3100-2-1.fcs	1.37	49.9	39.3	6.95	5.15	4.82
A09 AMD3100-3-1.fcs	1.59	51	30.6	15.6	5.77	7.51
A10 CXCL12+AMD3100-1-1.fcs	1.42	54.4	31.8	10.6	5.96	6.74
A11 CXCL12+AMD3100-2-1.fcs	1.28	51.2	34.7	11.9	5.39	6.92
A12 CXCL12+AMD3100-3-1.fcs	1.3	51.2	28.9	17.7	5.87	7.68
B01 Mock1-2.fcs	1.67	52.8	33.6	11.4	5.64	6.69
B02 Mock2-2.fcs	1.49	53.1	35.2	8.76	5.27	6.53
B03 Mock3-2.fcs	1.35	54.9	30.3	11.7	6.84	7.71
B04 CXCL12-1-2.fcs	1.36	55	32	10.7	5.44	6.96
B05 CXCL12-2-2.fcs	1.63	52.6	29.8	15.1	5.24	7.5
B06 CXCL12-3-2.fcs	1.44	54.7	31	12	6.83	7.67
B07 AMD3100-1-2.fcs	1.38	51.6	30.8	14.5	6.37	7.81
B08 AMD3100-2-2.fcs	1.45	52.4	29.4	14.9	5.48	8.07
B09 AMD3100-3-2.fcs	1.04	53.1	30.9	13.7	5.83	7.11
B10 CXCL12+AMD3100-1-2.fcs	1.36	52	33.5	11	5.49	6.65
B11 CXCL12+AMD3100-2-2.fcs	1.37	51.3	32.4	14	5.43	7
B12 CXCL12+AMD3100-3-2.fcs	1.77	49.3	39	9.41	5.52	5.81
C01 Mock1-3.fcs	1.26	53.1	32.1	12.3	5.66	6.39
C02 Mock2-3.fcs	1.52	55	32.3	9.41	5.83	6.56
C03 Mock3-3.fcs	1.68	51.1	34.5	11	5.25	6.47
C04 CXCL12-1-3.fcs	1.47	54	33.5	10.5	5.31	6.74
C05 CXCL12-2-3.fcs	1.45	52.8	32.9	12.3	5.92	7.64
C06 CXCL12-3-3.fcs	1.4	52.6	31.2	13	5.41	6.64
C07 AMD3100-1-3.fcs	1.68	51.3	27.2	18	6.1	10
C08 AMD3100-2-3.fcs	1.55	51.6	28	17	5.46	8.65
C09 AMD3100-3-3.fcs	1.5	51.9	33.3	11.8	5.79	7.08
C10 CXCL12+AMD3100-1-3.fcs	1.36	53.1	29.5	14.6	5.67	7.97
C11 CXCL12+AMD3100-2-3.fcs	1.5	50.8	34.7	12.6	5.99	7.51
C12 CXCL12+AMD3100-3-3.fcs	1.37	50.8	29.4	17.7	5.73	7.96
Figure S5. Cell cycle-24h
	cells/Single Cells/Cell Cycle | RMSD	cells/Single Cells/Cell Cycle | %G1	cells/Single Cells/Cell Cycle | %S	cells/Single Cells/Cell Cycle | %G2	cells/Single Cells/Cell Cycle | G1 CV	cells/Single Cells/Cell Cycle | G2 CV
A01 CXCL12-3-1.fcs	1.76	57.3	28.8	11.1	7.12	7.24
A01 Mock1-1.fcs	1.38	62.3	25.9	9.06	7.15	8.03
A02 AMD3100-1-1.fcs	3.58	56.8	36.3	2.64	9.06	18.8
A02 Mock2-1.fcs	1.3	62.9	22.7	10.9	7.73	9.26
A03 AMD3100-2-1.fcs	3.01	53.5	23.1	20.4	6.73	10.8
A03 Mock3-1.fcs	1.67	62.1	27.5	8.84	7.13	8.61
A04 AMD3100-3-1.fcs	3.05	61.6	20.1	17.9	9.89	10.4
A04 CXCL12-1-1.fcs	1.32	64.3	23.2	10.9	8.16	9.08
A05 CXCL12+AMD3100-1-1.fcs	3.77	52.8	27.3	17.2	7.24	10.5
A05 CXCL12-2-1.fcs	1.43	58.6	31.2	7.87	6.91	7.13
A06 CXCL12-3-1.fcs	1.88	60.1	6.35	34	10.5	46.9
A07 CXCL12+AMD3100-3-1.fcs	3.47	53.7	26.2	18.9	8.34	10.8
B01 CXCL12-3-2.fcs	2.73	54.5	25	15.5	5.95	8.34
B01 Mock1-2.fcs	1.23	63.9	21.4	12.5	8.05	10.1
B02 AMD3100-1-2.fcs	3.98	55.5	22.7	17.3	7.32	11.2
B02 Mock2-2.fcs	1.33	63.7	21.6	11.2	7.35	9.08
B03 AMD3100-2-2.fcs	1.99	53.8	26.7	16.9	5.37	8.28
B03 Mock3-2.fcs	1.43	63.3	26.3	8.43	7.58	7.59
B04 AMD3100-3-2.fcs	2.02	56.3	28.3	13.2	5.28	6.81
B04 CXCL12-1-2.fcs	1.37	61.7	23.3	13.2	7.19	8.89
B05 CXCL12+AMD3100-1-2.fcs	3.13	59.7	21.1	18.8	10.1	10.8
B05 CXCL12-2-2.fcs	1.2	61.2	25.5	11.1	7.14	8.59
B06 CXCL12+AMD3100-2-2.fcs	2.39	51.9	28.7	17.5	6.13	7.91
B07 CXCL12+AMD3100-3-2.fcs	4.06	51.5	25.2	19.4	5.92	9.52
C01 CXCL12-3-3.fcs	1.95	55.1	20.6	21.4	5.33	10.7
C01 Mock1-3.fcs	1.39	62.9	25	9.22	7.21	8.41
C02 AMD3100-1-3.fcs	1.88	55.5	29.6	10.9	5.33	6.7
C02 Mock2-3.fcs	1.37	63.4	21	12.5	6.77	9.16
C03 AMD3100-2-3.fcs	2.75	53.3	26.7	17.2	6.14	8.64
C03 Mock3-3.fcs	1.95	59.3	30.4	7.91	6.93	8.31
C04 AMD3100-3-3.fcs	1.93	53.5	28.1	16.1	5.42	7.51
C05 CXCL12+AMD3100-1-3.fcs	3.95	51.6	22.2	22.7	6.46	12.1
C06 CXCL12+AMD3100-2-3.fcs	3.78	55.6	21.4	23.2	9.51	10.8
C07 CXCL12+AMD3100-3-3.fcs	1.58	53	31.1	13.9	5.23	7.17
Figure S5. Cell cycle-48h
	cells/Single Cells/Cell Cycle | RMSD	cells/Single Cells/Cell Cycle | %G1	cells/Single Cells/Cell Cycle | %S	cells/Single Cells/Cell Cycle | %G2	cells/Single Cells/Cell Cycle | G1 CV	cells/Single Cells/Cell Cycle | G2 CV
A01 Mock1-1.fcs	2.02	65.2	27.5	6.29	7.02	7.93
A02 Mock2-1.fcs	1.97	64.5	27.9	6.73	7.53	6.57
A03 Mock3-1.fcs	2	65.3	33	0.015	7.69	1.15
A04 CXCL12-1-1.fcs	1.67	63	30.7	5.57	7.36	7.35
A05 CXCL12-2-1.fcs	1.54	66.4	27.3	4.92	8.06	7.4
A06 CXCL12-3-1.fcs	2.2	58.7	37.7	2.42	5.38	5.14
A07 AMD3100-1-1.fcs	2.26	61.6	32.6	5.18	6.1	6.08
A08 AMD3100-2-1.fcs	2.21	59.6	32.3	7.37	6.08	7.23
A09 AMD3100-3-1.fcs	2.35	60.8	32.7	5.4	6.04	6.51
A10 CXCL12+AMD3100-1-1.fcs	1.7	62.3	29.9	6.76	6.8	7.07
A11 CXCL12+AMD3100-2--1.fcs	2.34	62.5	29.8	7.37	7.02	8.14
A12 CXCL12+AMD3100-3-1.fcs	2.38	62.6	29.1	7.34	6.9	8.12
B01 Mock1-2.fcs	1.98	64	28.9	6.24	7.23	7.86
B04 CXCL12-1-2.fcs	1.68	63.5	29.9	4.94	7.94	6.59
B05 CXCL12-2-2.fcs	2.3	62.8	31.8	4.11	6.65	6.96
B06 CXCL12-3-2.fcs	2.03	60.1	33.2	5.35	6.34	7.15
B07 AMD3100-1-2.fcs	2	61.2	32.1	6.23	6.44	6.81
B08 AMD3100-2-2.fcs	2.29	58.8	32.3	8.3	6.43	7.62
B09 AMD3100-3-2.fcs	2.26	59.8	33.1	6.05	5.96	6.69
B10 CXCL12+AMD3100-1-2.fcs	2.37	60.6	33.6	4.91	5.97	5.52
B11 CXCL12+AMD3100-2-2.fcs	2.28	59.5	34.9	5.11	5.95	5.62
B12 CXCL12+AMD3100-3-2.fcs	2.12	63.2	29.4	6.78	6.61	7.66
C02 Mock2-3.fcs	1.92	62.6	28.2	8.38	7.57	8.6
C03 Mock3-3.fcs	1.65	64.9	28.9	5.1	7.99	7.76
C04 CXCL12-1-3.fcs	2	64.9	27.6	6.33	7.89	7.52
C05 CXCL12-2-3.fcs	1.81	64.3	34.5	0.011	7.05	0.3
C06 CXCL12-3-3.fcs	1.85	60.7	30.9	6.79	6.4	7.53
C07 AMD3100-1-3.fcs	2.99	60.3	30.3	8.77	6.4	8.57
C08 AMD3100-2-3.fcs	2.47	59.5	32.1	8.37	6.76	8.35
C09 AMD3100-3-3.fcs	2.15	62.9	29.8	6.43	6.15	7.18
C11 CXCL12+AMD3100-2-3.fcs	2.15	58.1	35.9	4.89	5.85	5.72
C12 CXCL12+AMD3100-3-3.fcs	2.16	61.2	34.1	3.84	5.87	5.08
Figure 6D. ELISA
	Mock			IFN-γ
OD	0.407	0.322	0.293	0.316	0.282	0.345
	0.318	0.311	0.326	0.368	0.46	0.421
	0.382	0.339	0.45	0.293	0.356	0.39
	0.489	0.47	0.508	0.473	0.406	0.474
	The samples were diluted 5-fold
OD	0.067	0.206	0.39	0.848	1.384	2.276
Standard concentration	0	0.5	1	2	4	8
Figure 6F. Transwell migration assay
Cell Counting in the Lower Chamber（×104）
Mock	CXCL12	AMD3100	CXCL12+AMD3100
5.1713	9.8563	5.3265	5.7083
4.945	12.8363	6.0563	5.989
5.2718	11.664	5.9153	6.2961
Figure 6E. CXCR4 expression in peripheral blood CD8+ T cells from healthy donors (n=3) and MIBC patients (n=3). Chi-square test, one-sided. *P < 0.05, **P < 0.01, ***P < 0.001.
	NC			MIBC
CXCR4+ CD8 T cell（%）	0.862	0.89	0.928	0.987	0.984	0.994
